# Supplementary material for: Proteomics Profiling of Osteoporosis and Osteopenia Patients and Associated Network Analysis
Source: Int J Mol Sci. 2022 Sep 5;23(17):10200. doi: 10.3390/ijms231710200 (PMC9456664; doi:10.3390/ijms231710200)
Supplement: Supplementary file 1 [file ijms-23-10200-s001.zip]

Archive with 4 entries (4 files):
- modified Supplemntary Figures_27.8.2022.pptx
- Supplementary Table S1_29.8.2022.pdf
- Supplementary Table S2_29.8.2022.pdf
- Supplementary Table S3_29.8.2022.pdf
